# Supplementary material for: Climate change‐driven expansion of goosegrass highlights risks to global food production
Source: Pest Manag Sci. 2026 Mar 15;82(7):6494–508. doi: 10.1002/ps.70731 (PMC13240699; doi:10.1002/ps.70731)
Supplement: Supplementary file 1 — Table S1. Bioclimatic predictors (BIO1–BIO19) from WorldClim 2.1 used for ecological niche modeling of Eleusine indica. Table S2. Cumulative proportion of variance explained by the principal components derived from the bioclimatic predictors used in the ecological niche modeling. Table S3. Loadings of bioclimatic variables on the principal components derived from the PCA. [file PS-82-6494-s001.xlsx]

## Sheet: Supplementary Table 1
Table S1. Bioclimatic predictors (BIO1–BIO19) from WorldClim 2.1 used for ecological niche modeling of Eleusine indica.
Variable	Description
BIO1	Annual Mean Temperature
BIO2	Mean Diurnal Range
BIO3	Isothermality (BIO2/BIO7 ×100)
BIO4	Temperature Seasonality (SD ×100)
BIO5	Max Temperature of Warmest Month
BIO6	Min Temperature of Coldest Month
BIO7	Temperature Annual Range (BIO5–BIO6)
BIO8	Mean Temperature of Wettest Quarter
BIO9	Mean Temperature of Driest Quarter
BIO10	Mean Temperature of Warmest Quarter
BIO11	Mean Temperature of Coldest Quarter
BIO12	Annual Precipitation
BIO13	Precipitation of Wettest Month
BIO14	Precipitation of Driest Month
BIO15	Precipitation Seasonality (CV)
BIO16	Precipitation of Wettest Quarter
BIO17	Precipitation of Driest Quarter
BIO18	Precipitation of Warmest Quarter
BIO19	Precipitation of Coldest Quarter

## Sheet: Supplementary Table 2
Table S2. Cumulative proportion of variance explained by the principal components derived from the bioclimatic predictors used in the ecological niche modeling.
PC	cvar
1	0.56321
2	0.74149
3	0.84912
4	0.90864
5	0.94355
6	0.96831
7	0.98302
8	0.98985
9	0.99487
10	0.99787
11	0.99872
12	0.99932
13	0.99961
14	0.99979
15	0.99993
16	0.99999
17	1
18	1
19	1

## Sheet: Supplementary Table 3
Table S3. Loadings of bioclimatic variables on the principal components derived from the PCA.
Variable	PC1	PC2	PC3	PC4	PC5	PC6
Bio1	-0.278426003679028	-0.215021335075022	-0.0447179409539279	0.037644640208412	-0.0542640317333879	0.0134081497664586
Bio10	-0.25572316020336	-0.260916003337753	-0.163583482967752	-0.0125939821066973	-0.053070369981546	0.056229069598834
Bio11	-0.287624835391596	-0.164363516366494	0.0679547511746012	0.0841907978307926	-0.0513183909918911	-0.0138726771740661
Bio12	-0.251207418046542	0.280255795732624	-0.058921736525148	-0.176470383715476	-0.0229830231064094	0.0489340428797083
Bio13	-0.238019962245434	0.20260152041301	0.0694467413615782	-0.412730333587018	-0.172728709351858	0.162757658638594
Bio14	-0.174380220585238	0.317633184385921	-0.279642205132709	0.191882397099084	0.343766080707705	-0.262910231779228
Bio15	0.119958174225763	-0.0220749620490351	0.438699316480963	-0.463334394605606	0.356051436206284	-0.0821801325854879
Bio16	-0.244952381241299	0.206317316815034	0.0434674494990952	-0.382804906773915	-0.16937399462744	0.154564178631869
Bio17	-0.18239187766782	0.324799835448109	-0.265769572064091	0.187521054897888	0.314064699929446	-0.226371543989064
Bio18	-0.219036771402506	0.184259177922457	-0.162537400217509	-0.341959848636866	-0.177888247644915	-0.491879688933286
Bio19	-0.179626095142717	0.30555281897546	-0.0468265146683366	0.0941325358529336	0.285347765568211	0.719692451779098
Bio2	-0.120712265320473	-0.369919661167602	0.0163659219952254	-0.218293929140463	0.603133805260709	-0.0775814495297922
Bio3	-0.251444013669742	0.00301123444730378	0.303871849927667	0.0305465958622718	0.244409087979441	-0.0914615164352136
Bio4	0.214731667418416	-0.0830570305637698	-0.444136666222243	-0.223075283546289	0.032083922128188	0.13072914628706
Bio5	-0.24931276993333	-0.279893856165855	-0.168573869978594	-0.0333126893658238	-0.00348843150725824	0.0666717721277126
Bio6	-0.289214834973491	-0.144206816153462	0.0693155949221794	0.111319743360944	-0.0810556003541073	-0.0039945950488125
Bio7	0.177194017247738	-0.188379366928733	-0.448585439690063	-0.298138729834691	0.167736303732179	0.127159481704924
Bio8	-0.249184267172834	-0.240295378140569	-0.208630048663474	-0.0463462736811272	-0.128325507866375	0.00843948811979057
Bio9	-0.270352639155841	-0.161912956075328	0.136736593125475	0.167226825139848	0.0134830026977589	0.0670301903224118
